# Supplementary material for: Global Distribution Patterns of Dark Matter Fungi in Cold Seep: A Metagenomic Meta-Analysis
Source: J Fungi (Basel). 2025 Dec 11;11(12):878. doi: 10.3390/jof11120878 (PMC12734366; doi:10.3390/jof11120878)
Supplement: Supplementary file 1 [file jof-11-00878-s001.zip]

Archive with 2 entries (2 files):
- Supplementary files.pdf
- Table S1.xlsx
