# Supplementary material for: Global Distribution Patterns of Dark Matter Fungi in Cold Seep: A Metagenomic Meta-Analysis
Source: J Fungi (Basel). 2025 Dec 11;11(12):878. doi: 10.3390/jof11120878 (PMC12734366; doi:10.3390/jof11120878)
Supplement: Supplementary file 1 [file jof-11-00878-s001.zip › Table S1.xlsx]

## Sheet: Metagenome_Info
SRAaccession	NCBI BioProject	Source DOI	Source reference	Cold Seep	Abbreviation	Cold Seep	Location	Type	Latitude	Longitude	Sample name	Depth (mbsf)	Water depth (m)	Alkanes (ng/g)	CH4(mM)	%TC	%TN	%TS	%TIC	%TOC	C:N	%CaCO3	SO42-(mM)	H2S(mM)	DIC(mM)	Alkalinity(mM)	SiO44-(µM)	PO43-(µM)	NH4+(µM)	NO3-/NO2-(µM)	NO2-(µM)	Mox Rate(mmol/m2/d)	SR Rate(mmol/m2/d)
SRR1971619	PRJNA248084	DOI: 10.1038/nature05227; 10.1038/s41396-018-0263-1	Niemann, H., Lösekann, T., de Beer D, et al. Novel microbial communities of the Haakon Mosby mud volcano and their role as a methane sink., Nature 2006;443:854–8. Ruff SE, Felden J, Gruber-Vodicka HR, Marcon Y, Knittel K, Ramette A, et al. In situ development of a methanotrophic microbiome in deep-sea sediments. ISME J 2019;13:197–213.	Haakon Mosby mud volcano	HM	Arctic_HM	Arctic	Mud volcano	72.001	14.719	HM_0.1_a	0.1	1250										30.2	0.47	5.6	0.5	23	3.9	140	6.1	0.6	0.9
SRR1971624	PRJNA248084	DOI: 10.1038/nature05227; 10.1038/s41396-018-0263-1	Niemann, H., Lösekann, T., de Beer D, et al. Novel microbial communities of the Haakon Mosby mud volcano and their role as a methane sink., Nature 2006;443:854–8. Ruff SE, Felden J, Gruber-Vodicka HR, Marcon Y, Knittel K, Ramette A, et al. In situ development of a methanotrophic microbiome in deep-sea sediments. ISME J 2019;13:197–213.	Haakon Mosby mud volcano	HM	Arctic_HM	Arctic	Mud volcano	72.003	14.732	HM_0.1_b	0.1	1250										11	1.19	3.8	18.8	225	31.4	963		0.4	7.9	18.1
SRR1971625	PRJNA248084	DOI: 10.1038/nature05227; 10.1038/s41396-018-0263-1	Niemann, H., Lösekann, T., de Beer D, et al. Novel microbial communities of the Haakon Mosby mud volcano and their role as a methane sink., Nature 2006;443:854–8. Ruff SE, Felden J, Gruber-Vodicka HR, Marcon Y, Knittel K, Ramette A, et al. In situ development of a methanotrophic microbiome in deep-sea sediments. ISME J 2019;13:197–213.	Haakon Mosby mud volcano	HM	Arctic_HM	Arctic	Mud volcano	72.004	14.73	HM_0.1_c	0.1	1250										13.1	0.001	10.1	15.5	237	2.1	1471	1.6	0.3
SRR1971622	PRJNA248084	DOI: 10.1038/nature05227; 10.1038/s41396-018-0263-1	Niemann, H., Lösekann, T., de Beer D, et al. Novel microbial communities of the Haakon Mosby mud volcano and their role as a methane sink., Nature 2006;443:854–8. Ruff SE, Felden J, Gruber-Vodicka HR, Marcon Y, Knittel K, Ramette A, et al. In situ development of a methanotrophic microbiome in deep-sea sediments. ISME J 2019;13:197–213.	Haakon Mosby mud volcano	HM	Arctic_HM	Arctic	Mud volcano	72.003	14.728	HM_2.8	2.8	1250										11	1.19	3.8	18.8	225	31.4	963		0.4	7.9	18.1
SRR1971620	PRJNA248084	DOI: 10.1038/nature05227; 10.1038/s41396-018-0263-1	Niemann, H., Lösekann, T., de Beer D, et al. Novel microbial communities of the Haakon Mosby mud volcano and their role as a methane sink., Nature 2006;443:854–8. Ruff SE, Felden J, Gruber-Vodicka HR, Marcon Y, Knittel K, Ramette A, et al. In situ development of a methanotrophic microbiome in deep-sea sediments. ISME J 2019;13:197–213.	Haakon Mosby mud volcano	HM	Arctic_HM	Arctic	Mud volcano	72.005	14.726	HM_3.8_a	3.8	1250										10.4	0.03	5.9	26.3	278	3.4	2379			3.3	0.7
SRR1971621	PRJNA248084	DOI: 10.1038/nature05227; 10.1038/s41396-018-0263-1	Niemann, H., Lösekann, T., de Beer D, et al. Novel microbial communities of the Haakon Mosby mud volcano and their role as a methane sink., Nature 2006;443:854–8. Ruff SE, Felden J, Gruber-Vodicka HR, Marcon Y, Knittel K, Ramette A, et al. In situ development of a methanotrophic microbiome in deep-sea sediments. ISME J 2019;13:197–213.	Haakon Mosby mud volcano	HM	Arctic_HM	Arctic	Mud volcano	72	14.726	HM_3.8_b	3.8	1250										30.2	0.47	5.6	0.5	23	3.9	140	6.1	0.6	0.9
SRR5716305	PRJNA390944	DOI: 10.1111/1462-2920.15656	Glass JB, Ranjan P, Kretz CB, Nunn BL, Johnson AM, Xu M, et al. Microbial metabolism and adaptations in Atribacteria-dominated methane hydrate sediments. Environ Microbiol 2021;23:4646–60.	Eastern North Pacific, ODP site 1244	ENP	PacificEN_ODP	ENP	Gas hydrate	44.586	-125.12	ENP_18.1_a	18.1	895			1.55	0.24	0.64	0.08	1.5	7.14	0.68
SRR5716306	PRJNA390944	DOI: 10.1111/1462-2920.15656	Glass JB, Ranjan P, Kretz CB, Nunn BL, Johnson AM, Xu M, et al. Microbial metabolism and adaptations in Atribacteria-dominated methane hydrate sediments. Environ Microbiol 2021;23:4646–60.	Eastern North Pacific, ODP site 1244	ENP	PacificEN_ODP	ENP	Gas hydrate	44.586	-125.12	ENP_18.1_b	18.1	895			1.55	0.24	0.64	0.08	1.5	7.14	0.68
SRR5716303	PRJNA390944	DOI: 10.1111/1462-2920.15656	Glass JB, Ranjan P, Kretz CB, Nunn BL, Johnson AM, Xu M, et al. Microbial metabolism and adaptations in Atribacteria-dominated methane hydrate sediments. Environ Microbiol 2021;23:4646–60.	Eastern North Pacific, ODP site 1244	ENP	PacificEN_ODP	ENP	Gas hydrate	44.586	-125.12	ENP_2_a	2	895			2.07	0.2	0.42	0.17	1.9	11.05	1.46
SRR5716304	PRJNA390944	DOI: 10.1111/1462-2920.15656	Glass JB, Ranjan P, Kretz CB, Nunn BL, Johnson AM, Xu M, et al. Microbial metabolism and adaptations in Atribacteria-dominated methane hydrate sediments. Environ Microbiol 2021;23:4646–60.	Eastern North Pacific, ODP site 1244	ENP	PacificEN_ODP	ENP	Gas hydrate	44.586	-125.12	ENP_2_b	2	895			2.07	0.2	0.42	0.17	1.9	11.05	1.46
SRR5716309	PRJNA390944	DOI: 10.1111/1462-2920.15656	Glass JB, Ranjan P, Kretz CB, Nunn BL, Johnson AM, Xu M, et al. Microbial metabolism and adaptations in Atribacteria-dominated methane hydrate sediments. Environ Microbiol 2021;23:4646–60.	Eastern North Pacific, ODP site 1244	ENP	PacificEN_ODP	ENP	Gas hydrate	44.586	-125.12	ENP_20.69_a	20.69	895			1.22	0.18	0.22	0.08	1.1	7.4	0.65
SRR5716310	PRJNA390944	DOI: 10.1111/1462-2920.15656	Glass JB, Ranjan P, Kretz CB, Nunn BL, Johnson AM, Xu M, et al. Microbial metabolism and adaptations in Atribacteria-dominated methane hydrate sediments. Environ Microbiol 2021;23:4646–60.	Eastern North Pacific, ODP site 1244	ENP	PacificEN_ODP	ENP	Gas hydrate	44.586	-125.12	ENP_20.69_b	20.69	895			1.22	0.18	0.22	0.08	1.1	7.4	0.65
SRR5716301	PRJNA390944	DOI: 10.1111/1462-2920.15656	Glass JB, Ranjan P, Kretz CB, Nunn BL, Johnson AM, Xu M, et al. Microbial metabolism and adaptations in Atribacteria-dominated methane hydrate sediments. Environ Microbiol 2021;23:4646–60.	Eastern North Pacific, ODP site 1244	ENP	PacificEN_ODP	ENP	Gas hydrate	44.586	-125.12	ENP_3.55_a	3.55	895			1.88	0.14	0.55	0.7	1.2	9.85	5.81
SRR5716302	PRJNA390944	DOI: 10.1111/1462-2920.15656	Glass JB, Ranjan P, Kretz CB, Nunn BL, Johnson AM, Xu M, et al. Microbial metabolism and adaptations in Atribacteria-dominated methane hydrate sediments. Environ Microbiol 2021;23:4646–60.	Eastern North Pacific, ODP site 1244	ENP	PacificEN_ODP	ENP	Gas hydrate	44.586	-125.12	ENP_3.55_b	3.55	895			1.88	0.14	0.55	0.7	1.2	9.85	5.81
SRR5716313	PRJNA390944	DOI: 10.1111/1462-2920.15656	Glass JB, Ranjan P, Kretz CB, Nunn BL, Johnson AM, Xu M, et al. Microbial metabolism and adaptations in Atribacteria-dominated methane hydrate sediments. Environ Microbiol 2021;23:4646–60.	Eastern North Pacific, ODP site 1244	ENP	PacificEN_ODP	ENP	Gas hydrate	44.586	-125.12	ENP_35.65_a	35.65	895
SRR5716314	PRJNA390944	DOI: 10.1111/1462-2920.15656	Glass JB, Ranjan P, Kretz CB, Nunn BL, Johnson AM, Xu M, et al. Microbial metabolism and adaptations in Atribacteria-dominated methane hydrate sediments. Environ Microbiol 2021;23:4646–60.	Eastern North Pacific, ODP site 1244	ENP	PacificEN_ODP	ENP	Gas hydrate	44.586	-125.12	ENP_35.65_b	35.65	895
SRR5716311	PRJNA390944	DOI: 10.1111/1462-2920.15656	Glass JB, Ranjan P, Kretz CB, Nunn BL, Johnson AM, Xu M, et al. Microbial metabolism and adaptations in Atribacteria-dominated methane hydrate sediments. Environ Microbiol 2021;23:4646–60.	Eastern North Pacific, ODP site 1244	ENP	PacificEN_ODP	ENP	Gas hydrate	44.586	-125.12	ENP_68.55_a	68.55	895			1.71	0.22	0.42	0.13	1.6	8.38	1.08
SRR5716312	PRJNA390944	DOI: 10.1111/1462-2920.15656	Glass JB, Ranjan P, Kretz CB, Nunn BL, Johnson AM, Xu M, et al. Microbial metabolism and adaptations in Atribacteria-dominated methane hydrate sediments. Environ Microbiol 2021;23:4646–60.	Eastern North Pacific, ODP site 1244	ENP	PacificEN_ODP	ENP	Gas hydrate	44.586	-125.12	ENP_68.55_b	68.55	895			1.71	0.22	0.42	0.13	1.6	8.38	1.08
SRR5716307	PRJNA390944	DOI: 10.1111/1462-2920.15656	Glass JB, Ranjan P, Kretz CB, Nunn BL, Johnson AM, Xu M, et al. Microbial metabolism and adaptations in Atribacteria-dominated methane hydrate sediments. Environ Microbiol 2021;23:4646–60.	Eastern North Pacific, ODP site 1244	ENP	PacificEN_ODP	ENP	Gas hydrate	44.586	-125.12	ENP_8.6_a	8.6	895			1.54	0.17	0.39	0.44	1.1	7.55	3.66
SRR5716308	PRJNA390944	DOI: 10.1111/1462-2920.15656	Glass JB, Ranjan P, Kretz CB, Nunn BL, Johnson AM, Xu M, et al. Microbial metabolism and adaptations in Atribacteria-dominated methane hydrate sediments. Environ Microbiol 2021;23:4646–60.	Eastern North Pacific, ODP site 1244	ENP	PacificEN_ODP	ENP	Gas hydrate	44.586	-125.12	ENP_8.6_b	8.6	895			1.54	0.17	0.39	0.44	1.1	7.55	3.66
SRR6660646	PRJNA431796	DOI: 10.1038/s41396-021-01047-0	Yu H, Skennerton CT, Chadwick GL, Leu AO, Aoki M, Tyson GW, et al. Sulfate differentially stimulates but is not respired by diverse anaerobic methanotrophic archaea. ISME J 2022;16:168–77.	Pacific Ocean: Santa Monica Mounds	SMM	PacificEN_SMM	ENP	Gas hydrate	33.7891	-118.668	SMM_0.3	0.3	860.5
SRR12623516	PRJNA598277	DOI: 10.1038/s41467-020-19648-2	Dong X, Rattray JE, Campbell DC, Webb J, Chakraborty A, Adebayo O, et al. Thermogenic hydrocarbon biodegradation by diverse depth-stratified microbial populations at a Scotian Basin cold seep. Nat Commun 2020;11:5825.	Scotian Basin	SB	AtlanticW_SB	WA	Oil and gas seep	43.0105	-60.2118	SB_0	0	2306										26
SRR12623517	PRJNA598277	DOI: 10.1038/s41467-020-19648-2	Dong X, Rattray JE, Campbell DC, Webb J, Chakraborty A, Adebayo O, et al. Thermogenic hydrocarbon biodegradation by diverse depth-stratified microbial populations at a Scotian Basin cold seep. Nat Commun 2020;11:5825.	Scotian Basin	SB	AtlanticW_SB	WA	Oil and gas seep	43.0105	-60.2118	SB_0.2	0.2	2306										27
SRR12623518	PRJNA598277	DOI: 10.1038/s41467-020-19648-2	Dong X, Rattray JE, Campbell DC, Webb J, Chakraborty A, Adebayo O, et al. Thermogenic hydrocarbon biodegradation by diverse depth-stratified microbial populations at a Scotian Basin cold seep. Nat Commun 2020;11:5825.	Scotian Basin	SB	AtlanticW_SB	WA	Oil and gas seep	43.0105	-60.2118	SB_0.6	0.6	2306										3.5
SRR12623519	PRJNA598277	DOI: 10.1038/s41467-020-19648-2	Dong X, Rattray JE, Campbell DC, Webb J, Chakraborty A, Adebayo O, et al. Thermogenic hydrocarbon biodegradation by diverse depth-stratified microbial populations at a Scotian Basin cold seep. Nat Commun 2020;11:5825.	Scotian Basin	SB	AtlanticW_SB	WA	Oil and gas seep	43.0105	-60.2118	SB_1	1	2306										0.1
SRR12623520	PRJNA598277	DOI: 10.1038/s41467-020-19648-2	Dong X, Rattray JE, Campbell DC, Webb J, Chakraborty A, Adebayo O, et al. Thermogenic hydrocarbon biodegradation by diverse depth-stratified microbial populations at a Scotian Basin cold seep. Nat Commun 2020;11:5825.	Scotian Basin	SB	AtlanticW_SB	WA	Oil and gas seep	43.0105	-60.2118	SB_1.5	1.5	2306										0.1
SRR12623521	PRJNA598277	DOI: 10.1038/s41467-020-19648-2	Dong X, Rattray JE, Campbell DC, Webb J, Chakraborty A, Adebayo O, et al. Thermogenic hydrocarbon biodegradation by diverse depth-stratified microbial populations at a Scotian Basin cold seep. Nat Commun 2020;11:5825.	Scotian Basin	SB	AtlanticW_SB	WA	Oil and gas seep	43.0105	-60.2118	SB_2	2	2306										0.1
SRR12623522	PRJNA598277	DOI: 10.1038/s41467-020-19648-2	Dong X, Rattray JE, Campbell DC, Webb J, Chakraborty A, Adebayo O, et al. Thermogenic hydrocarbon biodegradation by diverse depth-stratified microbial populations at a Scotian Basin cold seep. Nat Commun 2020;11:5825.	Scotian Basin	SB	AtlanticW_SB	WA	Oil and gas seep	43.0105	-60.2118	SB_2.5	2.5	2306										0.1
SRR9649755	PRJNA553005	DOI: 10.1038/s41598-020-62840-z	Zhao R, Summers ZM, Christman GD, Yoshimura KM, Biddle JF. Metagenomic views of microbial dynamics influenced by hydrocarbon seepage in sediments of the Gulf of Mexico. Sci Rep 2020;10:5772.	Gulf of Mexico	GoM	GoM_GoM	GoM	Oil and gas seep	27.7229	-95.1543	GOM_D24_0.1	0.1	1600										NA
SRR9649756	PRJNA553005	DOI: 10.1038/s41598-020-62840-z	Zhao R, Summers ZM, Christman GD, Yoshimura KM, Biddle JF. Metagenomic views of microbial dynamics influenced by hydrocarbon seepage in sediments of the Gulf of Mexico. Sci Rep 2020;10:5772.	Gulf of Mexico	GoM	GoM_GoM	GoM	Oil and gas seep	27.7229	-95.1543	GOM_D27_0.1	0.1	1600										NA
SRR9649758	PRJNA553005	DOI: 10.1038/s41598-020-62840-z	Zhao R, Summers ZM, Christman GD, Yoshimura KM, Biddle JF. Metagenomic views of microbial dynamics influenced by hydrocarbon seepage in sediments of the Gulf of Mexico. Sci Rep 2020;10:5772.	Gulf of Mexico	GoM	GoM_GoM	GoM	Oil and gas seep	27.7229	-95.1543	GOM_D33_0.1	0.1	1600										NA
SRR9649759	PRJNA553005	DOI: 10.1038/s41598-020-62840-z	Zhao R, Summers ZM, Christman GD, Yoshimura KM, Biddle JF. Metagenomic views of microbial dynamics influenced by hydrocarbon seepage in sediments of the Gulf of Mexico. Sci Rep 2020;10:5772.	Gulf of Mexico	GoM	GoM_GoM	GoM	Oil and gas seep	27.7229	-95.1543	GOM_D72_0.1	0.1	1600										NA
SRR9649760	PRJNA553005	DOI: 10.1038/s41598-020-62840-z	Zhao R, Summers ZM, Christman GD, Yoshimura KM, Biddle JF. Metagenomic views of microbial dynamics influenced by hydrocarbon seepage in sediments of the Gulf of Mexico. Sci Rep 2020;10:5772.	Gulf of Mexico	GoM	GoM_GoM	GoM	Oil and gas seep	27.7229	-95.1543	GOM_D75_0.1	0.1	1600										NA
SRR7716469	PRJNA485648	DOI: 10.1038/s41467-019-09747-0	Dong X, Greening C, Rattray JE, Chakraborty A, Chuvochina M, Mayumi D, et al. Metabolic potential of uncultured bacteria and archaea associated with petroleum seepage in deep-sea sediments. Nat Commun 2019;10:1816.	Eastern Gulf of Mexico(deep seabed petroleum seeps )	GoME	GoM_GoME	GoM	Oil and gas seep	26.59	-87.51	GOME_26_5.5	5.5	2800	2845.3
SRR7716470	PRJNA485648	DOI: 10.1038/s41467-019-09747-0	Dong X, Greening C, Rattray JE, Chakraborty A, Chuvochina M, Mayumi D, et al. Metabolic potential of uncultured bacteria and archaea associated with petroleum seepage in deep-sea sediments. Nat Commun 2019;10:1816.	Eastern Gulf of Mexico(deep seabed petroleum seeps )	GoME	GoM_GoME	GoM	Oil and gas seep	27.43	-86.01	GOME_29_5.5	5.5	3200	2527
SRR7716471	PRJNA485648	DOI: 10.1038/s41467-019-09747-0	Dong X, Greening C, Rattray JE, Chakraborty A, Chuvochina M, Mayumi D, et al. Metabolic potential of uncultured bacteria and archaea associated with petroleum seepage in deep-sea sediments. Nat Commun 2019;10:1816.	Eastern Gulf of Mexico(deep seabed petroleum seeps )	GoME	GoM_GoME	GoM	Oil and gas seep	26.28	-86.81	GOME_44_5.5	5.5	3000	1045
ERR3365594	PRJEB32776	DOI: 10.1128/mBio.01814-19	Laso-Perez R, Hahn C, van Vliet DM, Tegetmeyer HE, Schubotz F, Smit NT, et al. c of the Gulf of Mexico. mBio 2019;10:e01814-19.	Western Gulf of Mexico	GoMW	GoM_GoMW	GoM	Asphalt volcano	21.8999	-93.4352	GoMW_0.03_a	0.03	2925		6								20									208	187
ERR3365595	PRJEB32776	DOI: 10.1128/mBio.01814-19	Laso-Perez R, Hahn C, van Vliet DM, Tegetmeyer HE, Schubotz F, Smit NT, et al. c of the Gulf of Mexico. mBio 2019;10:e01814-19.	Western Gulf of Mexico	GoMW	GoM_GoMW	GoM	Asphalt volcano	21.8999	-93.4352	GoMW_0.03_b	0.03	2925		6								20									208	187
ERR3341267	PRJEB32776	DOI: 10.1128/mBio.01814-19	Laso-Perez R, Hahn C, van Vliet DM, Tegetmeyer HE, Schubotz F, Smit NT, et al. c of the Gulf of Mexico. mBio 2019;10:e01814-19.	Western Gulf of Mexico	GoMW	GoM_GoMW	GoM	Asphalt volcano	21.8999	-93.4352	GoMW_0.03_c	0.03	2925		6								20									208	187
SRR19020600	PRJCA000792/PRJNA831433	DOI: 10.1007/s42995-020-00057-9; 10.1111/1462-2920.15796	Li W, Wu Y, Zhou G, Huang H, Wang Y. Metabolic diversification of anaerobic methanotrophic archaea in a deep-sea cold seep. Mar Life Sci Technol 2020;2:431–41.	South China Sea: Jiaolong cold seep	SCS_JL	SCS_JL	SCS	Oil and gas seep	22.1	119.28	JL_0.02	0.02	1143				0.1			0.7
SRR19020599	PRJCA000792/PRJNA831433	DOI: 10.1007/s42995-020-00057-9; 10.1111/1462-2920.15796	Li W, Wu Y, Zhou G, Huang H, Wang Y. Metabolic diversification of anaerobic methanotrophic archaea in a deep-sea cold seep. Mar Life Sci Technol 2020;2:431–41.	South China Sea: Jiaolong cold seep	SCS_JL	SCS_JL	SCS	Oil and gas seep	22.1	119.28	JL_0.06	0.06	1143				0.12			0.73
SRR19020591	PRJCA000792/PRJNA831433	DOI: 10.1007/s42995-020-00057-9; 10.1111/1462-2920.15796	Li W, Wu Y, Zhou G, Huang H, Wang Y. Metabolic diversification of anaerobic methanotrophic archaea in a deep-sea cold seep. Mar Life Sci Technol 2020;2:431–41.	South China Sea: Jiaolong cold seep	SCS_JL	SCS_JL	SCS	Oil and gas seep	22.1	119.28	JL_0.1	0.1	1143				0.11			0.68
SRR19020590	PRJCA000792/PRJNA831433	DOI: 10.1007/s42995-020-00057-9; 10.1111/1462-2920.15796	Li W, Wu Y, Zhou G, Huang H, Wang Y. Metabolic diversification of anaerobic methanotrophic archaea in a deep-sea cold seep. Mar Life Sci Technol 2020;2:431–41.	South China Sea: Jiaolong cold seep	SCS_JL	SCS_JL	SCS	Oil and gas seep	22.1	119.28	JL_0.14	0.14	1143				0.1			0.7
SRR19020584	PRJNA702903/PRJNA831433	DOI: 10.1111/1462-2920.15796	Li WL, Dong X, Lu R, Zhou YL, Zheng PF, Feng D, et al. Microbial ecology of sulfur cycling near the sulfate-methane transition of deep-sea cold seep sediments. Environ Microbiol 2021;23:6844–58.	South China Sea: Haiyang4 cold seep	SCS_HY4	SCS_HY	SCS	Methane seep	21.3052	119.199	HY4_0.02	0.02	3005.56				0.15			0.78
SRR19020588	PRJNA702903/PRJNA831433	DOI: 10.1111/1462-2920.15796	Li WL, Dong X, Lu R, Zhou YL, Zheng PF, Feng D, et al. Microbial ecology of sulfur cycling near the sulfate-methane transition of deep-sea cold seep sediments. Environ Microbiol 2021;23:6844–58.	South China Sea: Haiyang4 cold seep	SCS_HY4	SCS_HY	SCS	Methane seep	21.3052	119.199	HY4_0.08	0.08	3005.56				0.17			0.8
SRR19020587	PRJNA702903/PRJNA831433	DOI: 10.1111/1462-2920.15796	Li WL, Dong X, Lu R, Zhou YL, Zheng PF, Feng D, et al. Microbial ecology of sulfur cycling near the sulfate-methane transition of deep-sea cold seep sediments. Environ Microbiol 2021;23:6844–58.	South China Sea: Haiyang4 cold seep	SCS_HY4	SCS_HY	SCS	Methane seep	21.3052	119.199	HY4_0.1	0.1	3005.56				0.15			0.75
SRR19020586	PRJNA702903/PRJNA831433	DOI: 10.1111/1462-2920.15796	Li WL, Dong X, Lu R, Zhou YL, Zheng PF, Feng D, et al. Microbial ecology of sulfur cycling near the sulfate-methane transition of deep-sea cold seep sediments. Environ Microbiol 2021;23:6844–58.	South China Sea: Haiyang4 cold seep	SCS_HY4	SCS_HY	SCS	Methane seep	21.3052	119.199	HY4_0.18	0.18	3005.56				0.14			0.9
SRR19020585	PRJNA702903/PRJNA831433	DOI: 10.1111/1462-2920.15796	Li WL, Dong X, Lu R, Zhou YL, Zheng PF, Feng D, et al. Microbial ecology of sulfur cycling near the sulfate-methane transition of deep-sea cold seep sediments. Environ Microbiol 2021;23:6844–58.	South China Sea: Haiyang4 cold seep	SCS_HY4	SCS_HY	SCS	Methane seep	21.3052	119.199	HY4_0.24	0.24	3005.56				0.1			0.7
SRR19020598	PRJNA702903/PRJNA831433	DOI: 10.1038/s41467-022-32503-w	Dong X, Zhang C, Peng Y, Zhang HX, Shi LD, Wei G, et al. Phylogenetically and catabolically diverse diazotrophs reside in deep-sea cold seep sediments. Nat Commun 2022;13:4885.	South China Sea:Site F1 cold seep	SCS_SF1	SCS_SF	SCS	Methane seep	22.1158	119.285	SF_0.02	0.02	1162.52		0.12		0.15			0.7			23
SRR19020597	PRJNA702903/PRJNA831433	DOI: 10.1038/s41467-022-32503-w	Dong X, Zhang C, Peng Y, Zhang HX, Shi LD, Wei G, et al. Phylogenetically and catabolically diverse diazotrophs reside in deep-sea cold seep sediments. Nat Commun 2022;13:4885.	South China Sea:Site F1 cold seep	SCS_SF1	SCS_SF	SCS	Methane seep	22.1158	119.285	SF_0.08	0.08	1162.52		0.33		0.05			0.48			1.3
SRR19020596	PRJNA702903/PRJNA831433	DOI: 10.1038/s41467-022-32503-w	Dong X, Zhang C, Peng Y, Zhang HX, Shi LD, Wei G, et al. Phylogenetically and catabolically diverse diazotrophs reside in deep-sea cold seep sediments. Nat Commun 2022;13:4885.	South China Sea:Site F1 cold seep	SCS_SF1	SCS_SF	SCS	Methane seep	22.1158	119.285	SF_0.1	0.1	1162.52		0.38		0.07			0.47			0.5
SRR19020595	PRJNA702903/PRJNA831433	DOI: 10.1038/s41467-022-32503-w	Dong X, Zhang C, Peng Y, Zhang HX, Shi LD, Wei G, et al. Phylogenetically and catabolically diverse diazotrophs reside in deep-sea cold seep sediments. Nat Commun 2022;13:4885.	South China Sea:Site F1 cold seep	SCS_SF1	SCS_SF	SCS	Methane seep	22.1158	119.285	SF_0.12	0.12	1162.52		0.39		0.08			0.5			0.7
SRR19020594	PRJNA702903/PRJNA831433	DOI: 10.1038/s41467-022-32503-w	Dong X, Zhang C, Peng Y, Zhang HX, Shi LD, Wei G, et al. Phylogenetically and catabolically diverse diazotrophs reside in deep-sea cold seep sediments. Nat Commun 2022;13:4885.	South China Sea:Site F1 cold seep	SCS_SF1	SCS_SF	SCS	Methane seep	22.1158	119.285	SF_0.18	0.18	1162.52		0.34		0.09			0.67			0.6
SRR19020593	PRJNA702903/PRJNA831433	DOI: 10.1038/s41467-022-32503-w	Dong X, Zhang C, Peng Y, Zhang HX, Shi LD, Wei G, et al. Phylogenetically and catabolically diverse diazotrophs reside in deep-sea cold seep sediments. Nat Commun 2022;13:4885.	South China Sea:Site F1 cold seep	SCS_SF1	SCS_SF	SCS	Methane seep	22.1158	119.285	SF_0.2	0.2	1162.52		0.35		0.1			0.65			0.8
SRR19020592	PRJNA702903/PRJNA831433	DOI: 10.1038/s41467-022-32503-w	Dong X, Zhang C, Peng Y, Zhang HX, Shi LD, Wei G, et al. Phylogenetically and catabolically diverse diazotrophs reside in deep-sea cold seep sediments. Nat Commun 2022;13:4885.	South China Sea:Site F1 cold seep	SCS_SF1	SCS_SF	SCS	Methane seep	22.1161	119.285	SF_0.26	0.26	1162.52		0.41		0.16			0.62			2
SRR13892590	PRJNA707313	DOI: 10.1038/s41597-022-01586-x	Zhang H, Wang M, Wang H, Chen H, Cao L, Zhong Z, et al. Metagenome sequencing and 768 microbial genomes from cold seep in South China Sea. Sci Data 2022;9:480.	South China Sea:Site F1 cold seep	SCS_SF1	SCS_SF	SCS	Methane seep	22.01	119.28	RS_1_0.02	0.02	1153
SRR13892602	PRJNA707313	DOI: 10.1038/s41597-022-01586-x	Zhang H, Wang M, Wang H, Chen H, Cao L, Zhong Z, et al. Metagenome sequencing and 768 microbial genomes from cold seep in South China Sea. Sci Data 2022;9:480.	South China Sea:Site F1 cold seep	SCS_SF1	SCS_SF	SCS	Methane seep	22.01	119.28	RS_10_0.2	0.2	1153
SRR13892601	PRJNA707313	DOI: 10.1038/s41597-022-01586-x	Zhang H, Wang M, Wang H, Chen H, Cao L, Zhong Z, et al. Metagenome sequencing and 768 microbial genomes from cold seep in South China Sea. Sci Data 2022;9:480.	South China Sea:Site F1 cold seep	SCS_SF1	SCS_SF	SCS	Methane seep	22.17	119.28	RS_11_0.1	0.1	1121
SRR13892600	PRJNA707313	DOI: 10.1038/s41597-022-01586-x	Zhang H, Wang M, Wang H, Chen H, Cao L, Zhong Z, et al. Metagenome sequencing and 768 microbial genomes from cold seep in South China Sea. Sci Data 2022;9:480.	South China Sea:Site F1 cold seep	SCS_SF1	SCS_SF	SCS	Methane seep	22.17	119.28	RS_12_0.4	0.4	1121
SRR13892599	PRJNA707313	DOI: 10.1038/s41597-022-01586-x	Zhang H, Wang M, Wang H, Chen H, Cao L, Zhong Z, et al. Metagenome sequencing and 768 microbial genomes from cold seep in South China Sea. Sci Data 2022;9:480.	South China Sea:Site F1 cold seep	SCS_SF1	SCS_SF	SCS	Methane seep	22.17	119.28	RS_13_0.75	0.75	1121
SRR13892598	PRJNA707313	DOI: 10.1038/s41597-022-01586-x	Zhang H, Wang M, Wang H, Chen H, Cao L, Zhong Z, et al. Metagenome sequencing and 768 microbial genomes from cold seep in South China Sea. Sci Data 2022;9:480.	South China Sea:Site F1 cold seep	SCS_SF1	SCS_SF	SCS	Methane seep	22.17	119.28	RS_14_1.1	1.1	1121
SRR13892597	PRJNA707313	DOI: 10.1038/s41597-022-01586-x	Zhang H, Wang M, Wang H, Chen H, Cao L, Zhong Z, et al. Metagenome sequencing and 768 microbial genomes from cold seep in South China Sea. Sci Data 2022;9:480.	South China Sea:Site F1 cold seep	SCS_SF1	SCS_SF	SCS	Methane seep	22.17	119.28	RS_15_1.45	1.45	1121
SRR13892596	PRJNA707313	DOI: 10.1038/s41597-022-01586-x	Zhang H, Wang M, Wang H, Chen H, Cao L, Zhong Z, et al. Metagenome sequencing and 768 microbial genomes from cold seep in South China Sea. Sci Data 2022;9:480.	South China Sea:Site F1 cold seep	SCS_SF1	SCS_SF	SCS	Methane seep	22.17	119.28	RS_16_1.8	1.8	1121
SRR13892594	PRJNA707313	DOI: 10.1038/s41597-022-01586-x	Zhang H, Wang M, Wang H, Chen H, Cao L, Zhong Z, et al. Metagenome sequencing and 768 microbial genomes from cold seep in South China Sea. Sci Data 2022;9:480.	South China Sea:Site F1 cold seep	SCS_SF1	SCS_SF	SCS	Methane seep	22.17	119.28	RS_17_2.15	2.15	1121
SRR13892593	PRJNA707313	DOI: 10.1038/s41597-022-01586-x	Zhang H, Wang M, Wang H, Chen H, Cao L, Zhong Z, et al. Metagenome sequencing and 768 microbial genomes from cold seep in South China Sea. Sci Data 2022;9:480.	South China Sea:Site F1 cold seep	SCS_SF1	SCS_SF	SCS	Methane seep	22.17	119.28	RS_18_2.5	2.5	1121
SRR13892592	PRJNA707313	DOI: 10.1038/s41597-022-01586-x	Zhang H, Wang M, Wang H, Chen H, Cao L, Zhong Z, et al. Metagenome sequencing and 768 microbial genomes from cold seep in South China Sea. Sci Data 2022;9:480.	South China Sea:Site F1 cold seep	SCS_SF1	SCS_SF	SCS	Methane seep	22.17	119.28	RS_19_2.85	2.85	1121
SRR13892589	PRJNA707313	DOI: 10.1038/s41597-022-01586-x	Zhang H, Wang M, Wang H, Chen H, Cao L, Zhong Z, et al. Metagenome sequencing and 768 microbial genomes from cold seep in South China Sea. Sci Data 2022;9:480.	South China Sea:Site F1 cold seep	SCS_SF1	SCS_SF	SCS	Methane seep	22.01	119.28	RS_2_0.04	0.04	1153
SRR13892588	PRJNA707313	DOI: 10.1038/s41597-022-01586-x	Zhang H, Wang M, Wang H, Chen H, Cao L, Zhong Z, et al. Metagenome sequencing and 768 microbial genomes from cold seep in South China Sea. Sci Data 2022;9:480.	South China Sea:Site F1 cold seep	SCS_SF1	SCS_SF	SCS	Methane seep	22.01	119.28	RS_3_0.06	0.06	1153
SRR13892587	PRJNA707313	DOI: 10.1038/s41597-022-01586-x	Zhang H, Wang M, Wang H, Chen H, Cao L, Zhong Z, et al. Metagenome sequencing and 768 microbial genomes from cold seep in South China Sea. Sci Data 2022;9:480.	South China Sea:Site F1 cold seep	SCS_SF1	SCS_SF	SCS	Methane seep	22.01	119.28	RS_4_0.08	0.08	1153
SRR13892586	PRJNA707313	DOI: 10.1038/s41597-022-01586-x	Zhang H, Wang M, Wang H, Chen H, Cao L, Zhong Z, et al. Metagenome sequencing and 768 microbial genomes from cold seep in South China Sea. Sci Data 2022;9:480.	South China Sea:Site F1 cold seep	SCS_SF1	SCS_SF	SCS	Methane seep	22.01	119.28	RS_5_0.1	0.1	1153
SRR13892585	PRJNA707313	DOI: 10.1038/s41597-022-01586-x	Zhang H, Wang M, Wang H, Chen H, Cao L, Zhong Z, et al. Metagenome sequencing and 768 microbial genomes from cold seep in South China Sea. Sci Data 2022;9:480.	South China Sea:Site F1 cold seep	SCS_SF1	SCS_SF	SCS	Methane seep	22.01	119.28	RS_6_0.12	0.12	1153
SRR13892605	PRJNA707313	DOI: 10.1038/s41597-022-01586-x	Zhang H, Wang M, Wang H, Chen H, Cao L, Zhong Z, et al. Metagenome sequencing and 768 microbial genomes from cold seep in South China Sea. Sci Data 2022;9:480.	South China Sea:Site F1 cold seep	SCS_SF1	SCS_SF	SCS	Methane seep	22.01	119.28	RS_7_0.14	0.14	1153
SRR13892604	PRJNA707313	DOI: 10.1038/s41597-022-01586-x	Zhang H, Wang M, Wang H, Chen H, Cao L, Zhong Z, et al. Metagenome sequencing and 768 microbial genomes from cold seep in South China Sea. Sci Data 2022;9:480.	South China Sea:Site F1 cold seep	SCS_SF1	SCS_SF	SCS	Methane seep	22.01	119.28	RS_8_0.16	0.16	1153
SRR13892603	PRJNA707313	DOI: 10.1038/s41597-022-01586-x	Zhang H, Wang M, Wang H, Chen H, Cao L, Zhong Z, et al. Metagenome sequencing and 768 microbial genomes from cold seep in South China Sea. Sci Data 2022;9:480.	South China Sea:Site F1 cold seep	SCS_SF1	SCS_SF	SCS	Methane seep	22.01	119.28	RS_9_0.18	0.18	1153
SRR14270297	PRJNA722826	DOI: 10.1128/mSystems.00703-21	Li et al., Bacteria and Archaea Synergistically Convert Glycine Betaine to Biogenic Methane in the Formosa Cold Seep of the South China Sea,mSystems (2021)	South China Sea: Formosa Ridge	SCS_FR	SCS_FR	SCS	Methane seep	22.1247	119.288	S1_0.3	0.3	1165
SRR14339846	PRJNA722826	DOI: 10.1128/mSystems.00703-21	Li et al., Bacteria and Archaea Synergistically Convert Glycine Betaine to Biogenic Methane in the Formosa Cold Seep of the South China Sea,mSystems (2021)	South China Sea: Formosa Ridge	SCS_FR	SCS_FR	SCS	Methane seep	22.1247	119.288	S2_0.3	0.3	1165
SRR14339845	PRJNA722826	DOI: 10.1128/mSystems.00703-21	Li et al., Bacteria and Archaea Synergistically Convert Glycine Betaine to Biogenic Methane in the Formosa Cold Seep of the South China Sea,mSystems (2021)	South China Sea: Formosa Ridge	SCS_FR	SCS_FR	SCS	Methane seep	22.1247	119.288	S3_0.3	0.3	1165
SRR14339844	PRJNA722826	DOI: 10.1128/mSystems.00703-21	Li et al., Bacteria and Archaea Synergistically Convert Glycine Betaine to Biogenic Methane in the Formosa Cold Seep of the South China Sea,mSystems (2021)	South China Sea: Formosa Ridge	SCS_FR	SCS_FR	SCS	Methane seep	22.1247	119.288	S4_0.3	0.3	1165
SRR18920794	PRJNA628571/PRJNA831433	DOI: 10.1016/j.dsr.2021.103489	Lu R, Gao Z, Li W, Wei Z, Wei T, Huang J, et al. Asgard archaea in the haima cold seep: spatial distribution and genomic insights. Deep Sea Res Part 1 Oceanogr Res Pap 2021;170:103489.	South China Sea: Haima seep	SCS_HM1	SCS_HM	SCS	Methane seep	22.09	118.79	Haima1_0.04	0.04	1380				0.11			1.17
SRR18920793	PRJNA628571/PRJNA831433	DOI: 10.1016/j.dsr.2021.103489	Lu R, Gao Z, Li W, Wei Z, Wei T, Huang J, et al. Asgard archaea in the haima cold seep: spatial distribution and genomic insights. Deep Sea Res Part 1 Oceanogr Res Pap 2021;170:103489.	South China Sea: Haima seep	SCS_HM1	SCS_HM	SCS	Methane seep	22.09	118.79	Haima1_0.12	0.12	1380				0.11			1.22
SRR18920792	PRJNA628571/PRJNA831433	DOI: 10.1016/j.dsr.2021.103489	Lu R, Gao Z, Li W, Wei Z, Wei T, Huang J, et al. Asgard archaea in the haima cold seep: spatial distribution and genomic insights. Deep Sea Res Part 1 Oceanogr Res Pap 2021;170:103489.	South China Sea: Haima seep	SCS_HM1	SCS_HM	SCS	Methane seep	22.09	118.79	Haima1_0.2	0.2	1380				0.13			1.2
SRR18920791	PRJNA628571/PRJNA831433	DOI: 10.1016/j.dsr.2021.103489	Lu R, Gao Z, Li W, Wei Z, Wei T, Huang J, et al. Asgard archaea in the haima cold seep: spatial distribution and genomic insights. Deep Sea Res Part 1 Oceanogr Res Pap 2021;170:103489.	South China Sea: Haima seep	SCS_HM1	SCS_HM	SCS	Methane seep	22.09	118.79	Haima1_0.28_a	0.28	1380				0.125			1.12
SRR18920790	PRJNA628571/PRJNA831433	DOI: 10.1016/j.dsr.2021.103489	Lu R, Gao Z, Li W, Wei Z, Wei T, Huang J, et al. Asgard archaea in the haima cold seep: spatial distribution and genomic insights. Deep Sea Res Part 1 Oceanogr Res Pap 2021;170:103489.	South China Sea: Haima seep	SCS_HM1	SCS_HM	SCS	Methane seep	22.09	118.79	Haima1_0.28_b	0.28	1380				0.12			1.18
SRR18936880	PRJNA628571/PRJNA831433	DOI: 10.1016/j.dsr.2021.103489	Lu R, Gao Z, Li W, Wei Z, Wei T, Huang J, et al. Asgard archaea in the haima cold seep: spatial distribution and genomic insights. Deep Sea Res Part 1 Oceanogr Res Pap 2021;170:103489.	South China Sea: Haima seep	SCS_HM1	SCS_HM	SCS	Methane seep	22.09	118.79	Haima3_0.12	0.12	1380				0.12			9.2
SRR18936879	PRJNA628571/PRJNA831433	DOI: 10.1016/j.dsr.2021.103489	Lu R, Gao Z, Li W, Wei Z, Wei T, Huang J, et al. Asgard archaea in the haima cold seep: spatial distribution and genomic insights. Deep Sea Res Part 1 Oceanogr Res Pap 2021;170:103489.	South China Sea: Haima seep	SCS_HM1	SCS_HM	SCS	Methane seep	22.09	118.79	Haima3_0.2	0.2	1380				0.122			9.3
SRR18936878	PRJNA628571/PRJNA831433	DOI: 10.1016/j.dsr.2021.103489	Lu R, Gao Z, Li W, Wei Z, Wei T, Huang J, et al. Asgard archaea in the haima cold seep: spatial distribution and genomic insights. Deep Sea Res Part 1 Oceanogr Res Pap 2021;170:103489.	South China Sea: Haima seep	SCS_HM1	SCS_HM	SCS	Methane seep	22.09	118.79	Haima3_0.28	0.28	1380				0.115			8.3
SRR18936877	PRJNA628571/PRJNA831433	DOI: 10.1016/j.dsr.2021.103489	Lu R, Gao Z, Li W, Wei Z, Wei T, Huang J, et al. Asgard archaea in the haima cold seep: spatial distribution and genomic insights. Deep Sea Res Part 1 Oceanogr Res Pap 2021;170:103489.	South China Sea: Haima seep	SCS_HM1	SCS_HM	SCS	Methane seep	22.09	118.79	Haima3_0.36	0.36	1380				0.105			8.1
SRR18936876	PRJNA628571/PRJNA831433	DOI: 10.1016/j.dsr.2021.103489	Lu R, Gao Z, Li W, Wei Z, Wei T, Huang J, et al. Asgard archaea in the haima cold seep: spatial distribution and genomic insights. Deep Sea Res Part 1 Oceanogr Res Pap 2021;170:103489.	South China Sea: Haima seep	SCS_HM1	SCS_HM	SCS	Methane seep	22.09	118.79	Haima3_0.76	0.76	1380				0.11			8.7
SRR18936875	PRJNA628571/PRJNA831433	DOI: 10.1016/j.dsr.2021.103489	Lu R, Gao Z, Li W, Wei Z, Wei T, Huang J, et al. Asgard archaea in the haima cold seep: spatial distribution and genomic insights. Deep Sea Res Part 1 Oceanogr Res Pap 2021;170:103489.	South China Sea: Haima seep	SCS_HM1	SCS_HM	SCS	Methane seep	22.09	118.79	Haima5_0.02	0.02	1390				0.34			2.01
SRR18936874	PRJNA628571/PRJNA831433	DOI: 10.1016/j.dsr.2021.103489	Lu R, Gao Z, Li W, Wei Z, Wei T, Huang J, et al. Asgard archaea in the haima cold seep: spatial distribution and genomic insights. Deep Sea Res Part 1 Oceanogr Res Pap 2021;170:103489.	South China Sea: Haima seep	SCS_HM1	SCS_HM	SCS	Methane seep	22.09	118.79	Haima5_0.06	0.06	1390				0.16			1.16
SRR18936873	PRJNA628571/PRJNA831433	DOI: 10.1016/j.dsr.2021.103489	Lu R, Gao Z, Li W, Wei Z, Wei T, Huang J, et al. Asgard archaea in the haima cold seep: spatial distribution and genomic insights. Deep Sea Res Part 1 Oceanogr Res Pap 2021;170:103489.	South China Sea: Haima seep	SCS_HM1	SCS_HM	SCS	Methane seep	22.09	118.79	Haima5_0.14	0.14	1390				0.13			8
SRR18936872	PRJNA628571/PRJNA831433	DOI: 10.1016/j.dsr.2021.103489	Lu R, Gao Z, Li W, Wei Z, Wei T, Huang J, et al. Asgard archaea in the haima cold seep: spatial distribution and genomic insights. Deep Sea Res Part 1 Oceanogr Res Pap 2021;170:103489.	South China Sea: Haima seep	SCS_HM1	SCS_HM	SCS	Methane seep	22.09	118.79	Haima5_0.22	0.22	1390				0.16			9.9
SRR18936871	PRJNA628571/PRJNA831433	DOI: 10.1016/j.dsr.2021.103489	Lu R, Gao Z, Li W, Wei Z, Wei T, Huang J, et al. Asgard archaea in the haima cold seep: spatial distribution and genomic insights. Deep Sea Res Part 1 Oceanogr Res Pap 2021;170:103489.	South China Sea: Haima seep	SCS_HM1	SCS_HM	SCS	Methane seep	22.09	118.79	Haima5_0.3	0.3	1390				0.145			12.8
SRR22936148	PRJNA916811	DOI:10.1093/gpbjnl/qzad006	Yu, T.; Luo, Y.; Tan, X.; Zhao, D.; Bi, X.; Li, C.; Zheng, Y.; Xiang, H.; Hu, S. Global Marine Cold Seep Metagenomes Reveal Diversity of Taxonomy, Metabolic Function, and Natural Products. Genomics, Proteomics & Bioinformatics 2024, 22, qzad006	South China Sea: Haima cold seep	SCS_HM2	SCS_HM	SCS	Methane seep	22.1164	119.285	HTR1_0.4	0.4	1100
SRR22936137	PRJNA916811	DOI:10.1093/gpbjnl/qzad006	Yu, T.; Luo, Y.; Tan, X.; Zhao, D.; Bi, X.; Li, C.; Zheng, Y.; Xiang, H.; Hu, S. Global Marine Cold Seep Metagenomes Reveal Diversity of Taxonomy, Metabolic Function, and Natural Products. Genomics, Proteomics & Bioinformatics 2024, 22, qzad006	South China Sea: Haima cold seep	SCS_HM2	SCS_HM	SCS	Methane seep	22.1151	119.286	HTR10_0.2	0.2	1100
SRR22936146	PRJNA916811	DOI:10.1093/gpbjnl/qzad006	Yu, T.; Luo, Y.; Tan, X.; Zhao, D.; Bi, X.; Li, C.; Zheng, Y.; Xiang, H.; Hu, S. Global Marine Cold Seep Metagenomes Reveal Diversity of Taxonomy, Metabolic Function, and Natural Products. Genomics, Proteomics & Bioinformatics 2024, 22, qzad006	South China Sea: Haima cold seep	SCS_HM2	SCS_HM	SCS	Methane seep	22.1156	119.286	HTR11_0.02	0.02	1100
SRR22936145	PRJNA916811	DOI:10.1093/gpbjnl/qzad006	Yu, T.; Luo, Y.; Tan, X.; Zhao, D.; Bi, X.; Li, C.; Zheng, Y.; Xiang, H.; Hu, S. Global Marine Cold Seep Metagenomes Reveal Diversity of Taxonomy, Metabolic Function, and Natural Products. Genomics, Proteomics & Bioinformatics 2024, 22, qzad006	South China Sea: Haima cold seep	SCS_HM2	SCS_HM	SCS	Methane seep	22.1151	119.286	HTR12_0.02	0.02	1100
SRR22936147	PRJNA916811	DOI:10.1093/gpbjnl/qzad006	Yu, T.; Luo, Y.; Tan, X.; Zhao, D.; Bi, X.; Li, C.; Zheng, Y.; Xiang, H.; Hu, S. Global Marine Cold Seep Metagenomes Reveal Diversity of Taxonomy, Metabolic Function, and Natural Products. Genomics, Proteomics & Bioinformatics 2024, 22, qzad006	South China Sea: Haima cold seep	SCS_HM2	SCS_HM	SCS	Methane seep	22.1162	119.285	HTR2_0.02	0.02	1100
SRR22936144	PRJNA916811	DOI:10.1093/gpbjnl/qzad006	Yu, T.; Luo, Y.; Tan, X.; Zhao, D.; Bi, X.; Li, C.; Zheng, Y.; Xiang, H.; Hu, S. Global Marine Cold Seep Metagenomes Reveal Diversity of Taxonomy, Metabolic Function, and Natural Products. Genomics, Proteomics & Bioinformatics 2024, 22, qzad006	South China Sea: Haima cold seep	SCS_HM2	SCS_HM	SCS	Methane seep	22.116	119.285	HTR3_0.02	0.02	1100
SRR22936143	PRJNA916811	DOI:10.1093/gpbjnl/qzad006	Yu, T.; Luo, Y.; Tan, X.; Zhao, D.; Bi, X.; Li, C.; Zheng, Y.; Xiang, H.; Hu, S. Global Marine Cold Seep Metagenomes Reveal Diversity of Taxonomy, Metabolic Function, and Natural Products. Genomics, Proteomics & Bioinformatics 2024, 22, qzad006	South China Sea: Haima cold seep	SCS_HM2	SCS_HM	SCS	Methane seep	22.116	119.285	HTR4_0.02	0.02	1100
SRR22936142	PRJNA916811	DOI:10.1093/gpbjnl/qzad006	Yu, T.; Luo, Y.; Tan, X.; Zhao, D.; Bi, X.; Li, C.; Zheng, Y.; Xiang, H.; Hu, S. Global Marine Cold Seep Metagenomes Reveal Diversity of Taxonomy, Metabolic Function, and Natural Products. Genomics, Proteomics & Bioinformatics 2024, 22, qzad006	South China Sea: Haima cold seep	SCS_HM2	SCS_HM	SCS	Methane seep	22.1156	119.286	HTR5_0.02	0.02	1100
SRR22936141	PRJNA916811	DOI:10.1093/gpbjnl/qzad006	Yu, T.; Luo, Y.; Tan, X.; Zhao, D.; Bi, X.; Li, C.; Zheng, Y.; Xiang, H.; Hu, S. Global Marine Cold Seep Metagenomes Reveal Diversity of Taxonomy, Metabolic Function, and Natural Products. Genomics, Proteomics & Bioinformatics 2024, 22, qzad006	South China Sea: Haima cold seep	SCS_HM2	SCS_HM	SCS	Methane seep	22.1164	119.285	HTR6_1.2	1.2	1100
SRR22936140	PRJNA916811	DOI:10.1093/gpbjnl/qzad006	Yu, T.; Luo, Y.; Tan, X.; Zhao, D.; Bi, X.; Li, C.; Zheng, Y.; Xiang, H.; Hu, S. Global Marine Cold Seep Metagenomes Reveal Diversity of Taxonomy, Metabolic Function, and Natural Products. Genomics, Proteomics & Bioinformatics 2024, 22, qzad006	South China Sea: Haima cold seep	SCS_HM2	SCS_HM	SCS	Methane seep	22.1158	119.285	HTR7_0.02	0.02	1100
SRR22936139	PRJNA916811	DOI:10.1093/gpbjnl/qzad006	Yu, T.; Luo, Y.; Tan, X.; Zhao, D.; Bi, X.; Li, C.; Zheng, Y.; Xiang, H.; Hu, S. Global Marine Cold Seep Metagenomes Reveal Diversity of Taxonomy, Metabolic Function, and Natural Products. Genomics, Proteomics & Bioinformatics 2024, 22, qzad006	South China Sea: Haima cold seep	SCS_HM2	SCS_HM	SCS	Methane seep	22.1151	119.286	HTR8_0.12	0.12	1100
SRR22936138	PRJNA916811	DOI:10.1093/gpbjnl/qzad006	Yu, T.; Luo, Y.; Tan, X.; Zhao, D.; Bi, X.; Li, C.; Zheng, Y.; Xiang, H.; Hu, S. Global Marine Cold Seep Metagenomes Reveal Diversity of Taxonomy, Metabolic Function, and Natural Products. Genomics, Proteomics & Bioinformatics 2024, 22, qzad006	South China Sea: Haima cold seep	SCS_HM2	SCS_HM	SCS	Methane seep	22.1151	119.286	HTR9_0.04	0.04	1100
